# Supplementary material for: A Draft Genome of the Ginger Species Alpinia nigra and New Insights into the Genetic Basis of Flexistyly
Source: Genes (Basel). 2021 Aug 24;12(9):1297. doi: 10.3390/genes12091297 (PMC8468202; doi:10.3390/genes12091297)
Supplement: Supplementary file 1 [file genes-12-01297-s001.zip]

Archive with 2 entries (2 files):
- Supplementaryfile1_windowed_mapping_depths.py
- Supplementary_information_flexistyly.pdf
